# Supplementary material for: Stand-Alone CuFeSe2 (Eskebornite) Nanosheets for Photothermal Cancer Therapy
Source: Nanomaterials (Basel). 2021 Aug 5;11(8):2008. doi: 10.3390/nano11082008 (PMC8398665; doi:10.3390/nano11082008)
Supplement: Supplementary file 1 [file nanomaterials-11-02008-s001.zip]

Archive with 1 entries (1 files):
- nanomaterials-1328138-supplementary.pdf
